# Supplementary material for: Associations between smoking status and bodily pain in a cross-sectional survey of UK respondents
Source: Addict Behav. 2020 Mar;102:106229. doi: 10.1016/j.addbeh.2019.106229 (PMC6959457; doi:10.1016/j.addbeh.2019.106229)
Supplement: Supplementary data 2 [file mmc2.xml]

<?xml version="1.0" encoding="UTF-8" standalone="no"?><data:data><datasets><author>olga.perski@ucl.ac.uk</author><type>0</type><dataset><value>1</value><reason>Data will be made available on request</reason><comments/></dataset></datasets></data:data>
